# Supplementary material for: Synthesis and Characterization of EG/Au Composites via Thermal Exfoliation of Graphite Intercalation Compounds with Tetrachloroauric Acid
Source: Nanomaterials (Basel). 2025 Sep 4;15(17):1363. doi: 10.3390/nano15171363 (PMC12430493; doi:10.3390/nano15171363)
Supplement: Supplementary file 1 [file nanomaterials-15-01363-s001.zip]

Archive with 1 entries (1 files):
- nanomaterials-3841260-supplementary.MP4
